# Supplementary material for: Effective Degradation of Free Gossypol in Defatted Cottonseed Meal by Bacterial Laccases: Performance and Toxicity Analysis
Source: Foods. 2024 Feb 13;13(4):566. doi: 10.3390/foods13040566 (PMC10888038; doi:10.3390/foods13040566)
Supplement: Supplementary file 1 [file foods-13-00566-s001.zip]

Archive with 1 entries (1 files):
- foods-2852895-supplementary.pdf
